# Supplementary material for: Comparative mitogenomics supports synonymy of the genera Ligula and Digramma (Cestoda: Diphyllobothriidae)
Source: Parasit Vectors. 2018 May 30;11:324. doi: 10.1186/s13071-018-2910-9 (PMC5975392; doi:10.1186/s13071-018-2910-9)
Supplement: Supplementary file 3 — Table S3. General statistics (length and codons) for mitochondrial protein-coding genes and rRNAs of 38 cestodes. Abbreviations of species name are the initials of genus and species name combined. (XLSX 21 kb) [file 13071_2018_2910_MOESM3_ESM.xlsx]

## Sheet: geneStat
Table S3 General statistics (length and codons) for mitochondrial protein-coding genes and rRNAs of 38 cestodes. Abbreviations of species name are combined the initials of genus and species name.
Order	Diphyllobothriidea								Bothriocephalidea				Caryophyllidea					Cyclophyllidea																				Proteocephalidea
Species	D_i	D_lat	D_n	D_b	D_g	L_i	S_d	S_e	S_a_KX589243	S_a_KX060595	S_n	S_o	A_h	B_o	C_b	K_s_KY486753	K_s_NC_034800	A_m	A_p	C_v	C_m	D_c	D_lan	E_e	E_g	E_o	E_v	H_ka	H_kr	H_p	H_d	H_n	P_c	T_c	T_p	T_sa	V_m	T_sp
Length of PCGs (bp)
atp6	510	510	510	510	510	510	516	516	516	516	516	516	516	516	516	516	516	516	516	516	516	516	516	513	513	513	513	519	519	516	516	516	516	513	510	516	516	516
cox1	1566	1566	1566	1566	1566	1566	1561	1566	1587	1587	1585	1590	1554	1542	1560	1551	1557	1590	1593	1573	1573	1609	1623	1608	1608	1608	1597	1635	1632	1617	1552	1584	1582	1614	1620	1620	1620	1617
cox2	570	570	570	570	570	570	570	570	573	573	573	573	573	576	580	574	565	576	576	582	579	576	574	582	582	582	582	583	583	583	579	573	579	585	585	576	579	570
cox3	643	651	643	643	643	643	643	643	655	655	679	643	643	643	637	637	637	644	643	645	644	647	648	648	648	648	648	645	645	645	651	645	651	645	644	645	648	645
cytb	1107	1107	1107	1107	1107	1107	1110	1110	1098	1098	1098	1098	1086	1086	1105	1122	1105	1101	1101	1095	1092	1083	1101	1068	1068	1068	1068	1068	1068	1065	1098	1098	1095	1074	1068	1068	1068	1098
nad1	891	891	890	891	891	891	891	891	894	894	894	894	894	894	894	894	894	891	891	891	891	894	891	894	894	894	894	894	894	897	891	894	891	894	897	912	894	891
nad2	879	879	879	879	879	879	873	873	873	873	873	873	876	873	871	873	873	876	876	876	879	872	882	882	882	885	882	888	888	885	882	885	897	879	876	882	876	873
nad3	357	357	346	357	357	357	346	346	345	345	345	345	348	351	348	346	348	348	348	348	354	345	345	348	348	348	348	340	340	342	348	348	348	348	347	348	348	348
nad4	1251	1251	1251	1251	1251	1251	1254	1254	1251	1251	1251	1251	1233	1233	1233	1233	1233	1248	1248	1245	1254	1248	1194	1260	1260	1263	1260	1251	1251	1251	1230	1209	1230	1254	1254	1254	1260	1245
nad4L	261	261	261	261	261	261	261	261	261	261	261	261	261	261	261	261	261	261	261	261	261	261	261	261	261	276	261	261	261	261	261	261	261	261	261	261	261	261
nad5	1569	1569	1569	1569	1569	1569	1569	1569	1566	1566	1566	1566	1557	1548	1551	1551	1551	1581	1581	1569	1572	1566	1569	1572	1572	1572	1572	1569	1569	1575	1575	1575	1575	1569	1566	1569	1569	1575
nad6	459	459	459	459	459	459	468	468	456	456	456	459	459	459	459	459	459	459	459	456	450	456	459	456	456	456	456	453	453	450	459	459	459	453	453	453	459	459
Length of rRNA genes (bp)
rrnL	967	968	963	962	963	967	973	973	966	1090	1091	967	954	947	954	946	952	973	981	964	959	970	962	979	977	983	980	958	960	961	967	967	963	960	970	972	963	966
rrnS	742	740	743	730	731	743	730	730	730	730	729	732	701	707	730	709	735	724	724	715	722	729	712	721	700	725	721	725	728	730	709	710	724	722	728	732	727	712
Putative start codon
atp6	ATG	ATG	ATG	ATG	ATG	ATG	ATG	ATG	ATG	ATG	ATG	ATG	ATG	ATG	ATG	ATG	ATG	ATG	ATG	ATG	ATG	ATG	ATG	ATG	ATG	ATG	ATG	ATG	ATG	ATG	ATG	ATG	ATG	GTG	TTA	GTG	ATG	ATG
cox1	ATG	ATG	ATG	ATG	ATG	ATG	ATG	ATG	ATG	ATG	ATG	ATG	ATG	ATG	ATG	ATG	ATG	ATG	ATG	ATG	ATG	ATG	ATG	ATG	ATG	ATG	ATG	ATG	ATG	ATG	TTT	ATG	ATG	ATG	ATG	ATG	ATG	ATG
cox2	ATG	ATG	ATG	ATG	ATG	ATG	ATG	ATG	ATG	ATG	ATG	ATG	GTG	ATG	ATG	ATG	ATG	ATG	ATG	GTG	ATG	ATG	ATG	GTG	GTG	GTG	GTG	ATG	ATG	ATG	ATG	ATG	ATG	ATG	ATG	ATG	ATG	ATG
cox3	GTG	GTG	GTG	GTG	GTG	GTG	GTG	GTG	ATG	ATG	ATG	GTG	ATG	ATG	GTG	ATG	ATG	ATG	ATG	GTG	ATG	ATG	ATG	ATG	ATG	ATG	ATG	ATG	ATG	ATG	ATG	ATG	ATG	GTG	GTG	ATG	ATG	GTG
cytb	ATG	ATG	ATG	ATG	ATG	ATG	ATG	ATG	ATG	ATG	ATG	ATG	ATG	ATG	GTG	ATG	GTG	GTG	GTG	ATG	ATG	ATG	ATG	ATG	ATG	ATG	ATG	ATG	ATG	ATG	ATG	ATG	ATG	ATG	ATG	ATG	ATG	ATG
nad1	ATG	ATG	ATG	ATG	ATG	ATG	ATG	ATG	ATG	ATG	GTG	ATG	ATG	ATG	GTG	ATG	ATG	GTG	ATG	ATG	ATG	ATG	ATG	ATG	GTG	ATG	ATG	ATG	GTG	ATG	ATG	ATG	ATG	ATG	ATG	ATG	ATG	ATG
nad2	ATG	ATG	ATG	ATG	ATG	ATG	ATG	ATG	ATG	ATG	ATG	ATG	GTG	GTG	ATG	ATG	ATG	ATG	ATG	ATG	ATG	ATG	ATG	ATG	ATG	GTG	ATG	ATG	ATG	ATG	ATG	ATG	ATG	ATG	ATG	ATG	ATG	ATG
nad3	ATG	ATG	ATG	ATG	ATG	ATG	ATG	ATG	ATG	ATG	ATG	ATG	GTG	GTG	ATG	ATG	ATG	ATG	ATG	GTG	ATG	ATG	ATG	ATG	ATG	ATG	ATG	ATG	ATG	ATG	ATG	ATG	ATG	GTG	ATG	ATG	ATG	ATG
nad4	ATG	ATG	ATG	ATG	ATG	ATG	ATG	ATG	GTG	ATG	ATG	ATG	ATG	ATG	ATG	ATG	ATG	GTG	ATG	GTG	ATG	GTG	ATG	ATG	ATG	ATG	ATG	ATG	GTG	ATG	ATT	ATG	ATT	ATG	ATG	GTG	ATG	ATG
nad4L	ATG	ATG	ATG	ATG	ATG	ATG	ATG	ATG	GTG	GTG	ATG	ATG	ATG	ATG	ATG	ATG	ATG	GTG	ATG	ATG	ATG	ATG	ATG	GTG	GTG	GTG	GTG	ATG	ATG	ATG	ATG	GTG	ATG	ATG	ATG	ATG	ATG	ATG
nad5	ATG	ATG	ATG	ATG	ATG	ATG	ATG	ATG	ATG	ATG	ATG	ATG	GTG	GTG	ATG	ATG	ATG	ATG	ATG	ATG	ATG	ATG	ATG	ATG	ATG	ATG	ATG	ATG	ATG	ATG	ATG	ATG	ATG	ATG	ATG	ATG	ATG	ATG
nad6	ATG	ATG	ATG	ATG	ATG	ATG	ATG	ATG	ATG	ATG	ATG	ATG	GTG	GTG	ATG	ATG	ATG	ATG	ATG	ATG	ATG	ATG	ATG	ATG	ATG	ATG	ATG	GTG	GTG	ATG	ATG	ATG	ATG	ATG	ATG	GTG	ATG	ATG
Putative terminal codon
atp6	TAA	TAG	TAG	TAA	TAA	TAA	TAA	TAA	TAG	TAG	TAA	TAA	TAA	TAG	TAG	TAA	TAG	TAA	TAG	TAA	TAG	TAG	TAG	TAG	TAG	TAG	TAG	TAG	TAG	TAG	TAG	TAG	TAG	TAA	TAA	TAA	TAA	TAG
cox1	TAG	TAG	TAG	TAG	TAG	TAG	T	TAG	TAG	TAG	T	TAG	TAG	TAG	TAA	TAG	TAA	TAG	TAA	T	T	T	TAG	TAG	TAG	TAG	T	TAA	TAA	TAG	T	TAG	T	TAG	TAA	TAA	TAG	TAG
cox2	TAA	TAA	TAA	TAA	TAA	TAA	TAA	TAA	TAA	TAA	TAA	TAA	TAA	TAG	T	T	T	TAG	TAG	TAA	TAG	TAG	T	TAG	TAG	TAG	TAG	T	T	T	TAA	TAG	TAA	TAG	TAG	TAG	TAG	TAA
cox3	T	TAG	T	T	T	T	T	T	T	T	T	T	T	T	T	T	T	TA	T	TAA	TA	TA	TAG	TAG	TAG	TAG	TAG	TAA	TAA	TAA	TAG	TAA	TAA	TAG	TA	TAG	TAG	TAA
cytb	TAA	TAA	TAA	TAG	TAG	TAA	TAA	TAA	TAG	TAG	TAG	TAG	TAA	TAA	T	TAA	T	TAA	TAG	TAA	TAG	TAG	TAA	TAA	TAA	TAA	TAA	TAA	TAA	TAA	TAG	TAA	TAA	TAA	TAA	TAA	TAA	TAA
nad1	TAG	TAG	TA	TAG	TAG	TAG	TAA	TAA	TAA	TAA	TAG	TAA	TAG	TAG	TAG	TAG	TAG	TAA	TAA	TAA	TAG	TAA	TAG	TAA	TAA	TAG	TAA	TAG	TAG	TAG	TAG	TAG	TAG	TAG	TAG	TAA	TAG	TAG
nad2	TAG	TAG	TAG	TAA	TAA	TAG	TAG	TAG	TAG	TAG	TAG	TAG	TAG	TAG	T	TAG	TAG	TAG	TAG	TAA	TAG	TA	TAG	TAG	TAG	TAA	TAG	TAG	TAA	TAA	TAG	TAA	TAG	TAG	TAA	TAA	TAG	TAG
nad3	TAG	TAG	T	TAG	TAG	TAG	T	T	TAA	TAA	TAA	TAA	TAG	TAG	TAG	T	TAG	TAA	TAA	TAG	TAG	TAG	TAG	TAA	TAG	TAA	TAA	T	T	TAG	TAG	TAG	TAG	TAG	TA	TAA	TAG	TAG
nad4	TAG	TAG	TAG	TAG	TAG	TAG	TAG	TAG	TAG	TAA	TAG	TAG	TAG	TAG	TAG	TAA	TAG	TAG	TAA	TAA	TAG	TAA	TAG	TAA	TAG	TAA	TAG	TAA	TAG	TAA	TAG	TAA	TAA	TAG	TAA	TAA	TAA	TAA
nad4L	TAA	TAA	TAA	TAG	TAG	TAA	TAG	TAG	TAG	TAG	TAA	TAA	TAG	TAA	TAG	TAG	TAG	TAG	TAG	TAA	TAA	TAG	TAA	TAA	TAA	TAA	TAA	TAA	TAG	TAA	TAG	TAA	TAG	TAG	TAG	TAG	TAG	TAA
nad5	TAA	TAA	TAA	TAA	TAA	TAA	TAA	TAA	TAA	TAA	TAA	TAA	TAG	TAA	TAA	TAA	TAG	TAA	TAG	TAA	TAA	TAA	TAG	TAA	TAA	TAA	TAA	TAA	TAG	TAA	TAG	TAA	TAG	TAA	TAA	TAA	TAA	TAA
nad6	TAG	TAG	TAG	TAA	TAA	TAG	TAA	TAA	TAA	TAA	TAA	TAG	TAG	TAG	TAA	TAA	TAA	TAG	TAG	TAG	TAA	TAG	TAA	TAG	TAG	TAG	TAA	TAA	TAG	TAA	TAA	TAG	TAA	TAA	TAA	TAA	TAA	TAG
A_m: Anoplocephala magna KU236385
A_p: Anoplocephala perfoliata NC_028425
A_h: Atractolytocestus huronensis KY486754
B_o: Breviscolex orientalis KY486752
C_b: Caryophyllaeus brachycollis NC_035430
C_v: Cladotaenia vulturi KU559932
C_m: Cloacotaenia megalops KU641017
D_i: Digramma interrupta MF671697
D_lat: Dibothriocephalus latus NC_008945
D_n: Dibothriocephalus nihonkaiensis NC_009463
D_b: Diphyllobothrium balaenopterae NC_017613
D_g: Diphyllobothrium grandis NC_017615
D_c: Dipylidium caninum NC_021145
D_lan: Drepanidotaenia lanceolata NC_028164
E_e: Echinococcus equinus NC_020374
E_g: Echinococcus granulosus KJ559023
E_o: Echinococcus oligarthrus NC_009461
E_v: Echinococcus vogeli NC_009462
H_ka: Hydatigera kamiyai AB731761
H_kr: Hydatigera krepkogorski NC_021142
H_p: Hydatigera parva NC_021141
H_d: Hymenolepis diminuta AF314223
H_n: Hymenolepis nana NC_029245
K_s_KY486753: Khawia sinensis KY486753
K_s_NC_034800: Khawia sinensis NC_034800
L_i: Ligula intestinalis MF671696
P_c: Pseudanoplocephala crawfordi NC_028334
S_a_KX589243: Schyzocotyle acheilognathi KX589243
S_a_KX060595: Schyzocotyle acheilognathi KX060595
S_n: Schyzocotyle nayarensis NC_030317
S_o: Senga ophiocephalina NC_034715
S_d: Spirometra decipiens NC_026852
S_e: Spirometra erinaceieuropaei NC_011037
T_c: Taenia crassiceps AF216699
T_p: Taenia pisiformis NC_013844
T_sa: Taenia saginata NC_009938
T_sp: Testudotaenia sp. WL-2016 KU761587
V_m: Versteria mustelae NC_021143

## Sheet: Sheet1
Superfamily
Species
Length of PCGs (bp)
atp6
cox1
cox2
cox3
cytb
nad1
nad2
nad3
nad4
nad4L
nad5
nad6
Length of rRNA genes (bp)
rrnL
rrnS
Putative start codon
atp6
cox1
cox2
cox3
cytb
nad1
nad2
nad3
nad4
nad4L
nad5
nad6
Putative terminal codon
atp6
cox1
cox2
cox3
cytb
nad1
nad2
nad3
nad4
nad4L
nad5
nad6
A_m: Anoplocephala magna KU236385; A_p: Anoplocephala perfoliata NC_028425; A_h: Atractolytocestus huronensis KY486754; B_o: Breviscolex orientalis KY486752; C_b: Caryophyllaeus brachycollis NC_035430; C_v: Cladotaenia vulturi KU559932; C_m: Cloacotaenia megalops KU641017; D_i: Digramma interrupta Digramma_interrupta; D_lat: Diphyllobothrium latum NC_008945; D_n: Diphyllobothrium nihonkaiense NC_…
